# Supplementary material for: Communicating about Energy Policy in a Resource-Rich Jurisdiction during the Climate Crisis: Lessons from the People of Brisbane, Queensland, Australia
Source: Int J Environ Res Public Health. 2022 Apr 12;19(8):4635. doi: 10.3390/ijerph19084635 (PMC9029168; doi:10.3390/ijerph19084635)
Supplement: Supplementary file 1 [file ijerph-19-04635-s001.zip]

Archive with 1 entries (1 files):
- ijerph-1650016-supplementary.pdf
